# Supplementary material for: APOΕ4 lowers energy expenditure in females and impairs glucose oxidation by increasing flux through aerobic glycolysis
Source: Mol Neurodegener. 2021 Sep 6;16:62. doi: 10.1186/s13024-021-00483-y (PMC8420022; doi:10.1186/s13024-021-00483-y)
Supplement: Supplementary file 1 — Additional file 1. Differentially expressed genes in astrocytes (E4/E4 vs E3/E3). [file 13024_2021_483_MOESM1_ESM.xlsx]

## Sheet: Sheet1
Differentially expressed genes in astrocytes (E4/E4 vs E3/E3; FDR>0.05)
Related to Figure 1
Gene	"log2(FC)"	"-log10(FDR)"
Eps8l1	2.70378	2.26235
Gpr50	2.15202	10.3272
Scarf1	1.8322	2.55843
Mrps12	1.79859	15
Ptpn14	1.77054	6.39163
Col23a1	1.72369	3.02639
Dnase1l1	1.71104	3.51092
Gpr17	1.52652	5.06539
Wif1	1.49075	2.30784
Cyp26b1	1.40475	2.16481
Tmem40	1.40033	4.86545
Slit2	1.38815	3.85561
Fam183b	1.32249	3.02948
Rapgef4os3	1.31961	3.02302
Etl4	1.31935	2.1318
Slc44a5	1.26788	2.15496
Tcf7	1.26355	2.724
Six6	1.25823	3.7617
Rps15-ps3	1.24436	2.20464
Matn1	1.2409	5.06539
Fgf10	1.11384	2.66438
H3f3a-ps2	1.09574	2.17562
Olfr652	1.08521	2.16481
Rps8-ps4	1.07295	2.55843
Sprn	1.0582	2.61943
Ube2m	1.02799	10.0649
Pard3bos3	1.02014	2.3861
Nkx2-4	1.01954	2.19807
Net1	1.0094	3.70533
Alms1-ps2	0.978222	2.07831
Zfp469	0.972449	2.77485
Anxa2	0.970645	6.17374
Kif26a	0.935556	3.56929
Rep15	0.921839	2.5785
Sh3yl1	0.920824	2.94781
Ptprr	0.902919	2.74019
Plscr1	0.899324	2.83863
Cp	0.866693	2.18736
Mei4	0.84963	2.9139
Grk4	0.841731	2.38653
Dnajc27	0.841446	4.90759
Cpa4	0.820905	3.72315
Flt4	0.811634	3.72315
Zic3	0.808979	6.05354
Gapdh-ps15	0.784262	2.37381
Zfp446	0.746332	2.25449
Pcdh19	0.74297	3.72315
Ccdc148	0.736644	2.18143
Dnal4	0.720576	2.98213
Psmd8	0.712032	7.25864
Syne2	0.705121	4.24535
Tmem107	0.69089	2.27764
Xpo4	0.684215	2.13081
Serpinb9	0.673617	3.08418
Ehd2	0.660957	2.32547
Ebf1	0.65896	5.42538
Cobll1	0.644702	3.44767
Fgd5	0.62148	4.73042
Lrrc9	0.602227	3.63057
Ltbp4	0.60011	5.94092
Cept1	0.594507	2.55843
Fbln2	0.581402	2.25392
Bmp7	0.568032	3.29703
Scamp3	0.54702	2.27466
Ccdc173	0.546559	2.17562
Sox17	0.542797	3.1469
Sec61a2	0.516425	2.30784
Ylpm1	0.50417	2.98857
Six3	0.504152	2.25217
Fads3	0.501266	2.10281
Upf3a	0.47406	2.05925
Clcn4	0.467143	2.97234
Usp53	0.456372	6.25147
Prdx3	0.449213	2.31652
Epc1	0.435739	2.17281
Rpl10	0.432182	3.54625
Lgmn	0.428206	3.8841
Degs1	0.427699	2.61943
Atrx	0.425139	2.85443
Gucy1a1	0.415403	2.10994
Cnp	0.41115	2.14664
Abhd3	0.404698	7.25864
Usp2	0.40353	2.94598
Kcnq1ot1	0.40196	2.65613
Riok1	0.399523	2.03582
Slc35a5	0.372215	2.13081
Zfand6	0.367338	2.34196
Nlgn3	0.365757	4.28833
Hif3a	0.362596	2.78904
Jkamp	0.36216	2.34196
Rbm39	0.361349	4.16955
Grk3	0.35967	4.30982
Kmt5b	0.358335	2.55367
Izumo4	0.350888	2.40462
Pnn	0.347931	2.31652
Tmem167	0.339202	2.26235
Castor1	0.33139	2.00297
Eif4g3	0.330054	2.1438
Mat2a	0.327187	5.18743
Rnpc3	0.327084	2.27198
Rab34	0.322854	2.13081
Gria2	0.314503	4.95845
Tvp23b	0.313757	2.1723
Gjb6	0.312597	5.86018
Sf3b2	0.308314	2.12249
Apoe	0.303694	4.25406
Hsp90ab1	0.29953	2.63082
Ddo	0.284663	3.34702
Fzd2	0.284092	5.1061
Tmem205	0.280865	2.67556
Gpr19	0.280282	2.52041
Actb	0.276472	2.88158
Crtc3	0.275262	2.63283
Slc7a10	0.272099	2.44858
Pnisr	0.268855	3.7596
Psap	0.255445	2.00303
Lhfp	0.251958	2.29891
Pbx1	0.247542	2.18736
Psip1	0.237811	2.26012
Csrp1	0.230902	2.41093
Pcdh17	0.221094	3.55162
Gabrb1	0.213955	2.1306
Mro	0.203172	2.41286
Sox2	0.193556	2.06042
Plscr4	0.189298	2.4795
Klf9	0.171905	2.11626
Ncam1	0.125153	2.20582
Hbb-bt	0.046857	6.23338
Hbb-bs	-0.12225	15
Tmem47	-0.14652	2.36001
Fabp7	-0.18185	2.31425
Hba-a2	-0.18535	4.42378
Cyp2j9	-0.18597	3.31773
Slc7a11	-0.19139	2.38653
Atp5e	-0.22356	2.18233
Gpam	-0.25064	2.63283
Mapk4	-0.26694	4.79325
Hba-a1	-0.29644	8.50937
S100b	-0.29921	4.68453
Fasn	-0.31173	2.17967
Grm3	-0.32048	4.19276
Trpc5	-0.33049	2.23075
Adgrl4	-0.33344	2.71521
Romo1	-0.33363	2.10964
Slc17a8	-0.36884	2.17019
Cyp4f17	-0.37882	2.09327
Tmem160	-0.40957	2.05363
Tbx3os2	-0.41874	3.14073
Eno1b	-0.42044	5.34684
Igfbp3	-0.42904	2.07366
Selenop	-0.42972	2.6034
Rpl37	-0.43578	5.21697
Ak4	-0.43597	3.35834
Rps21	-0.4388	3.55833
Zfp664	-0.44534	2.19872
Rps28	-0.45874	3.30404
Ccdc190	-0.48328	5.02399
Rps10	-0.48708	6.05354
Rps29	-0.48947	8.37324
Usp50	-0.49311	2.98614
Rpl38	-0.51477	3.23929
Mt2	-0.5308	14.4204
Prom1	-0.53182	2.49082
Itga7	-0.54885	2.04459
H4c8	-0.56847	3.29703
Atp5k	-0.57602	7.44269
H2aj	-0.58125	3.23059
Hgfac	-0.58407	7.16747
Pdp1	-0.59005	2.34866
Rpl13-ps3	-0.60332	2.53679
Rpl36al	-0.61596	2.58935
Nos3	-0.64889	2.01564
Cd160	-0.64952	2.17019
Tm4sf4	-0.65182	3.55162
Kif5a	-0.65901	2.40908
Kcnj4	-0.67747	2.31652
Shc3	-0.68912	7.1621
Krtap28-10	-0.70723	3.85895
Hmgb1-ps3	-0.71791	2.05422
Phpt1	-0.7364	5.98921
Lyrm4	-0.74398	5.21697
Glycam1	-0.77044	4.25406
Rps6ka2	-0.77883	2.85154
Cacng2	-0.78433	2.14635
H1f4	-0.78652	4.73185
Rbm12	-0.80588	2.12475
Ddn	-0.82102	2.1663
Angpt4	-0.84267	10.4805
Hmcn1	-0.84278	3.46148
H4c11	-0.8483	2.18077
Lnx2	-0.85272	3.96641
Rnu3b4	-0.85595	2.66086
Prss43	-0.86592	2.10964
Tnc	-0.86865	2.37381
Olfr655	-0.86868	2.9139
Ppp1r2-ps4	-0.86893	3.30404
Lrrc27	-0.91271	2.12353
Rhov	-0.92282	4.51717
Hs3st4	-0.92932	3.26474
H2-Q10	-0.93819	2.81782
Dalir	-0.94411	2.27764
Pln	-0.96128	2.51333
Glt1d1	-0.97712	3.9537
Znrd2	-0.97783	2.08709
Aimp2	-1.03145	2.50726
Pltp	-1.03337	2.3632
Trim43c	-1.03731	2.17562
Rasd2	-1.03921	2.40723
Adam2	-1.04929	3.35834
Acadvl	-1.05916	3.35834
Gpr52	-1.0724	2.61006
Gadd45a	-1.09535	3.91286
Spdef	-1.10325	3.41149
H4c4	-1.12636	7.72404
Mesp2	-1.15314	2.61943
Glis1	-1.22567	2.10143
Nrsn1	-1.26916	2.97434
Sp5	-1.33932	2.88072
Rn7sk	-1.43118	15
Itga2b	-1.43612	3.7596
Slc12a5	-1.44761	7.02433
Lars2	-1.44961	15
Gng13	-1.48753	4.20794
Ablim3	-1.6641	4.37741
Zfp14	-1.72393	7.25864
Npr1	-1.88489	3.79013
Ccn2	-2.31846	9.56735
Selenoi	0.460995	1.99608
Ndufa5	-0.30083	1.99432
Hibadh	0.213786	1.9906
Vangl2	0.450484	1.96304
Higd1b	1.04335	1.96265
Cbr3	-0.17217	1.96265
Magi2	0.160751	1.96265
Csta2	1.07782	1.96265
Cdk8	0.343582	1.95636
Lrrtm1	1.11208	1.95402
Clmn	0.269088	1.94292
Gm18367	-0.60405	1.92904
Gm39526	-0.62285	1.92904
Ptprk	1.04567	1.92412
Pglyrp1	0.223232	1.90417
Ntn4	-0.72886	1.90282
Lrrn2	0.341362	1.90282
Proca1	-0.31054	1.89965
4632427E13Rik	0.369471	1.8979
Pla2g7	-0.09175	1.89383
Ifi47	1.38797	1.89383
Kdm4b	-0.92897	1.89207
Gm29683	0.485958	1.89002
Mysm1	0.46008	1.88998
Adgrl3	0.295211	1.88964
Dok4	-0.55051	1.88773
Thra	0.226577	1.87781
Ddx55	0.437327	1.87781
Gm13134	-0.87503	1.87781
Fth-ps2	-0.69876	1.8761
Gipc2	-1.19322	1.8635
Macroh2a2	0.661427	1.8635
Tmem109	0.443553	1.8635
Prss23	0.321324	1.8635
Drd1	0.757525	1.86183
Gtf2f1	0.366057	1.8596
Adra2a	-0.36535	1.85829
Arl6	0.542794	1.85004
Gm39228	-0.61765	1.85003
Gm49124	0.791695	1.84261
Gpr171	0.567286	1.83994
Rpl38-ps2	-0.56284	1.83642
Nid1	-1.12449	1.83616
Gm42433	-1.22241	1.83232
D030040B21Rik	-0.36573	1.83232
Dzip3	0.4485	1.83053
Serpinb5	-0.83128	1.83053
Rps27	-0.32807	1.82933
H4c12	-0.86612	1.82151
Gm17241	-0.70236	1.80301
Nog	0.788425	1.80231
Gm13132	-1.13517	1.80023
Gm38029	-0.8161	1.79765
Gm10131	0.438383	1.78854
Gm43178	-1.46329	1.78334
Itm2b	0.230034	1.78334
Fah	-0.47107	1.78324
B230311B06Rik	-0.41076	1.78324
Mpp3	0.7545	1.77327
Muc3a	1.04798	1.77167
Lrp5	1.30384	1.76371
Gm38085	0.741188	1.76246
Rictor	0.394782	1.76102
Hsf1	0.643576	1.7548
Gm26703	0.271298	1.7548
Sh3bp4	0.631093	1.75025
Gm8603	-0.5099	1.74906
Acat3	-0.37334	1.74463
Gm7265	-0.52598	1.74383
Pyurf	-0.26136	1.73708
Snrpert	1.37354	1.73708
Aig1	0.272005	1.73554
Gm3962	-1.14133	1.73211
Impad1	0.307805	1.73211
Tdrp	0.776108	1.72409
Hspa9	0.306173	1.71779
Fads2b	1.01294	1.71779
Ybx2	-0.73281	1.71421
Kif19a	0.867185	1.70498
H2bc21	0.640668	1.70156
Gm44005	0.350895	1.69877
Gm16146	-1.2254	1.68998
Ltbp1	-0.23782	1.6888
Seh1l	0.648901	1.684
Amotl1	0.467374	1.68228
Lhfpl3	0.504333	1.67134
Ndufb1-ps	-0.45351	1.66906
Gm11266	0.372906	1.66895
Gm37331	0.57386	1.66494
3-Sep	0.819672	1.66458
Rgs5	1.77999	1.66444
Capn9	-0.9508	1.66444
Ppp2r2a	0.304026	1.65854
Kcnab3os	-0.44011	1.65854
Gm37106	1.1677	1.65854
Sparc	0.11198	1.65583
Xxylt1	0.603457	1.65583
4930594M22Rik	0.708153	1.65457
A630014C17Rik	0.6132	1.65211
Gpx8	0.442	1.64856
Bcl2l12	-0.72438	1.64856
Gm37731	0.537324	1.6448
Ccdc9	1.05047	1.6448
Ptar1	0.181305	1.64213
D3Ertd751e	0.366267	1.64049
Elovl4	-0.26564	1.64032
Icam5	-1.05712	1.63824
Kmt2e	0.247889	1.63824
Atp10a	0.174479	1.63743
Rab11b-ps2	-1.20631	1.63543
Pafah2	0.773885	1.63543
Efna5	0.625938	1.63543
Lamp1	0.160325	1.63527
Rpl36	-0.26203	1.62867
Sat2	0.484397	1.62625
Pomk	-0.69913	1.62625
Gm38200	-1.0922	1.62599
Pantr2	0.516292	1.62583
Xist	0.294357	1.62226
Inpp5f	0.45288	1.62226
Cadm2	0.16834	1.6215
Rsph9	0.310174	1.62055
Plcb1	0.271199	1.62055
Mak	-0.61992	1.61319
Gm37354	-0.68249	1.6101
Cox16	-0.81036	1.6101
Fam227b	-1.07284	1.60414
Dync2li1	0.516291	1.59881
Luc7l3	0.317224	1.598
Pdha1	-0.38539	1.598
Saal1	0.796362	1.5904
Tsks	0.537047	1.5904
Gabra2	-0.20714	1.58804
Pde1b	-0.84913	1.5846
Lamp2	0.142143	1.5846
Fundc1	-0.43484	1.5846
Gm37048	-0.87713	1.5846
Scg5	0.261988	1.5846
Elovl5	0.190825	1.5846
Tmem200a	0.99796	1.5846
Cpt1c	-0.56281	1.5846
Pak3	0.849382	1.58264
Slc30a10	-0.24905	1.58264
Gm42588	0.934287	1.58157
Glis2	0.825191	1.57954
Tasor	0.416615	1.57706
Ogt	0.23563	1.57087
Gm20471	-0.70005	1.57059
Gm44758	-0.65741	1.57058
Rpl35a	-0.186	1.57058
Aopep	-0.68605	1.56883
Pcdhb17	0.816256	1.56883
Endou	0.990854	1.56416
Plaur	-1.43129	1.56416
Rnf181	0.532106	1.56014
Zbtb20	0.344844	1.55848
Lrp11	0.616118	1.55806
Crtap	0.496909	1.55201
Arntl	0.378026	1.55138
Map4k3	0.492693	1.54089
Nxpe2	1.11291	1.54089
Gm2574	0.633045	1.53852
Rab15	-0.80555	1.53503
Atp5md	-0.31001	1.53333
Sec22c	-0.9609	1.53265
Gm19466	0.931579	1.52994
Gm3219	-1.15836	1.52644
BC051142	0.88979	1.52504
Als2cl	0.23333	1.52504
Ocln	0.783143	1.52409
Reep3	0.23884	1.5237
Rnf217	0.415304	1.51611
Tmem181b-ps	0.856943	1.51562
Fam133b	0.285445	1.51254
Gm49395	0.429941	1.51145
Gm44014	1.0752	1.51066
Kcnd3os	-0.77043	1.50961
Gm44953	-1.38294	1.50934
Pkp4	0.426314	1.50934
Ccnd2	0.234217	1.50934
Gm15920	0.699507	1.50849
Pir	0.46834	1.50849
Gm37559	0.648787	1.50806
Hepacam	0.121187	1.50806
Wdr45	-0.57952	1.50806
Gm50137	0.47272	1.50523
Gm37200	0.761961	1.50482
Bphl	0.35279	1.49528
2810405F17Rik	-0.37099	1.49444
Acer3	0.472979	1.49444
Tnik	0.19262	1.49142
Dnajb11	0.433518	1.49081
Gm38036	-1.05707	1.48731
Slc23a2	0.288968	1.48278
Asb4	-0.56721	1.48209
Gm47140	0.962506	1.48179
Mipol1	0.486826	1.48162
Zc3h7a	0.466796	1.48162
Gm29260	0.963656	1.47859
Gm609	1.22987	1.47523
Zap70	0.777768	1.46803
Plcg1	0.38278	1.46269
A730081D07Rik	-0.64761	1.46079
Tubb4b	0.154384	1.45696
Ndfip2	0.481823	1.45696
Elavl3	0.644673	1.45344
Tnnt2	-0.45908	1.45344
Gm38357	-0.63707	1.44943
4930520O04Rik	-0.49219	1.44561
Ttll3	0.37154	1.44264
Ercc5	0.281698	1.43863
Otud3	-1.19841	1.42685
Gde1	0.334	1.42685
Atp5l-ps1	-1.11602	1.42685
Ccdc59	0.31068	1.42685
Trps1	0.055587	1.42616
Tmem59	0.259193	1.42415
Gm45457	0.721364	1.42124
Gm37964	0.581129	1.41931
Ndufa2	-0.29764	1.41931
Ube2l6	1.4513	1.41931
Pex11a	0.381902	1.41921
Gm43189	-1.15864	1.41921
Baz2a	0.566613	1.41239
Cavin2	0.671485	1.41171
Gm9794	0.451754	1.41171
Dixdc1	0.608536	1.41027
Uqcc2	-0.28581	1.41027
Gm37051	0.511016	1.41011
Col4a1	0.298777	1.40596
Gm43237	0.759103	1.40528
Srms	1.24409	1.40134
Pnma2	0.763131	1.40038
Gm10293	0.635374	1.40003
Ppargc1a	0.278425	1.39912
Gipc1	0.272075	1.39757
Dao	0.890052	1.39757
Gm44090	-0.31666	1.39731
Cldnd1	0.335871	1.39731
Cpsf4l	0.691459	1.39689
Gm42892	0.878703	1.39689
Rab14	0.199728	1.39679
Gm42635	0.537928	1.39679
Ccar1	0.399957	1.39412
Pkm	0.191555	1.39412
Platr4	0.586135	1.39342
Cd81	0.240802	1.39089
Ltk	-0.74183	1.39036
Dock9	0.524204	1.38891
Sugp2	-0.47167	1.38823
Gm43080	-0.50794	1.38801
Trim47	0.742756	1.38801
Gm11841	0.753715	1.38801
Gm47155	1.04492	1.38729
Snhg14	0.323109	1.38547
Gm6548	1.11282	1.38273
Irf7	1.0737	1.38207
Glns-ps1	-0.66061	1.38118
Zeb2	0.293798	1.37983
Gm11273	0.710418	1.37764
Gm12749	-0.93587	1.37541
Rorb	-0.22094	1.37278
1700110C19Rik	-0.70049	1.37016
Mir99ahg	0.237459	1.37006
Islr	0.799667	1.35964
Gm18899	-0.93983	1.35964
Vit	0.472229	1.35964
Gm43622	-0.48134	1.35964
Thoc2l	0.286068	1.35964
Cnnm1	1.03035	1.35964
Klhl26	0.496224	1.35925
Vwa3a	0.711529	1.35831
Itm2c	0.141542	1.35815
Fktn	0.458407	1.35815
5031434C07Rik	-0.85891	1.35537
Gm12918	-0.55444	1.35332
Blcap	0.324518	1.35332
Gm47338	-0.8132	1.35045
Cox17	-0.39405	1.34744
Tcp10b	0.771295	1.34744
Acsbg1	0.069397	1.34744
Six3os1	0.420851	1.34744
Pank4	0.892667	1.34744
Galnt16	0.314598	1.34598
Lrrc2	-0.33323	1.34584
Rnf10	-0.38546	1.34118
Kcna2	0.143899	1.34058
Marcks	0.374071	1.34058
Hdac7	0.525289	1.33903
Rhbdd2	0.394843	1.33665
Aplp1	0.215477	1.33563
Fxyd6	0.443477	1.33272
Zfp623	-0.76052	1.33106
Gm13031	0.603809	1.32931
Meg3	0.878005	1.32931
Sec22a	0.385541	1.32701
Ube2ql1	0.550081	1.32701
Cttn	0.562348	1.32455
Stk32a	0.575075	1.32455
Gm43804	-0.52753	1.32455
Thoc5	0.369682	1.32356
D330041H03Rik	-0.54446	1.32194
Rflnb	-0.53826	1.32194
Gm2093	-0.9844	1.3193
Abhd16a	0.404768	1.3193
Gm9946	-1.20358	1.31882
Heg1	-0.52361	1.31834
Rph3al	-1.30922	1.31718
Il3ra	-1.47321	1.31568
Gm29642	-0.61615	1.31384
St5	0.395966	1.31384
Gm3892	0.452728	1.31384
Adm	-0.94562	1.31384
Gipc3	-1.94628	1.31384
Phkg2	0.687265	1.31384
Snrnp70	0.175766	1.31384
Prrt4	-1.1221	1.31384
Gm37745	0.563796	1.31384
6530411M01Rik	-0.92656	1.31332
Gm10558	0.329284	1.31332
Rdh10	0.589019	1.31323
Rbbp8	1.03244	1.31288
Gm38387	-1.00474	1.31288
Mrpl9	0.45665	1.31185
Gm42970	0.720776	1.30815
Srp72	0.339893	1.30677
Notch3	0.512186	1.30626
Gm48655	-1.19652	1.30498
Gm28439	-0.32811	1.30288
Gm42528	1.64229	1.30288
A430019L02Rik	0.742245	1.30234
Agpat4	0.625612	1.30186
Kcnj10	-0.2395	1.30081
Lmnb2	0.767991	1.30081
Ccdc51	0.822652	1.30081
